# Supplementary material for: Stretch-Induced Tenomodulin Expression Promotes Tenocyte Migration via F-Actin and Chromatin Remodeling
Source: Int J Mol Sci. 2021 May 6;22(9):4928. doi: 10.3390/ijms22094928 (PMC8124537; doi:10.3390/ijms22094928)
Supplement: Supplementary file 1 [file ijms-22-04928-s001.zip]

Archive with 1 entries (1 files):
- ijms-1137271-supplementary.pdf
